# Supplementary material for: Comparative analysis of resource utilization in integrative anthroposophic and all German pediatric inpatient departments
Source: BMC Health Serv Res. 2020 Oct 12;20:939. doi: 10.1186/s12913-020-05782-6 (PMC7552368; doi:10.1186/s12913-020-05782-6)
Supplement: Supplementary file 1 — Additional file 1 Supplemental material 1: 50 most frequent DRG in intergative anthroposophic departments in Germany. [file 12913_2020_5782_MOESM1_ESM.xlsx]

## Sheet: Tabelle1
Supplemental material 1: 50 most frequent DRG in intergative anthroposophic departments in Germany
NR	DRG	2006	2007	2008	2009	2010	2011	2012	2013	2014	2015	overall
1.	B80Z	172	171	195	191	215	190	206	208	243	142	1933
2.	G67B	99	3	206	115	125	107	168	150	179	134	1286
3.	P67C	89	112	126	108	111	129	149	125	175	130	1254
4.	G67C	223	109	70	54	63	51	144	160	134	150	1158
6.	P67B	92	117	84	83	80	84	95	72	116	152	975
7.	E69D	0	53	84	85	90	107	84	106	124	112	845
8.	U41Z	94	109	101	105	96	71	62	67	70	69	844
9.	T64C	0	71	81	70	77	70	86	107	55	59	676
10.	K60E	31	68	5	4	4	88	102	95	108	152	657
11.	B76F	0	46	64	63	62	73	82	91	91	82	654
12.	U66Z	82	57	63	57	69	59	55	63	70	58	633
13	G67D	0	70	150	122	119	170	0	0	0	0	631
14.	D63Z	87	33	49	67	60	62	57	64	58	81	618
15.	B76E	141	0	22	36	27	42	69	82	88	80	587
16.	U43Z	4	60	62	62	53	52	52	46	52	64	507
17.	K60A	40	47	6	27	50	47	43	43	87	73	463
18.	U64Z	13	24	33	32	40	43	62	61	42	51	401
19.	P67D	38	38	26	48	27	30	46	54	42	43	392
20.	E69C	103	38	27	28	43	30	23	29	34	30	385
21.	E77I	0	0	0	0	0	0	0	116	145	120	381
22.	E77G	0	0	0	0	139	128	102	2	1	0	372
23.	B76G	0	49	82	79	65	83	0	0	0	0	358
24.	E70A	0	41	33	22	39	26	40	39	51	50	341
25.	D62Z	0	24	35	47	40	46	31	40	24	47	334
26..	P66C	21	27	18	32	38	34	25	41	46	52	334
27.	K60C	1	5	56	35	33	32	34	39	53	36	324
28..	P67A	38	33	43	45	39	29	19	14	21	34	315
29.	E77D	0	176	38	21	18	21	22	1	0	0	297
30.	X62Z	18	33	22	25	31	27	14	30	38	31	269
31.	K60F	0	0	88	79	86	1	0	0	0	0	254
32.	L63D	0	21	33	26	32	18	24	20	42	34	250
33.	E69B	28	23	23	33	22	28	25	53	5	7	247
34.	T63C	42	29	19	15	14	29	27	21	22	19	237
35.	F73Z	24	18	22	13	24	25	28	18	20	31	223
36.	E77C	172	12	7	20	0	1	0	1	0	0	213
37.	B77Z	21	19	13	11	16	24	27	27	27	24	209
38.	E69E	0	32	34	21	41	33	31	3	6	6	207
39.	R65A	0	31	20	34	14	24	16	23	22	11	195
40.	I66B	5	1	0	0	0	41	52	53	24	4	180
40.	B81B	0	0	28	22	18	23	22	18	22	25	178
41.	K62B	0	0	0	0	27	39	27	27	29	26	175
42.	J61C	1	31	22	20	11	24	17	21	13	14	174
43.	D64Z	11	5	4	6	4	39	26	28	25	24	172
44.	G72B	0	23	19	12	9	12	14	31	24	24	168
45.	D66Z	22	37	23	31	26	4	3	4	7	6	163
46.	E77E	0	0	115	10	15	12	10	0	0	0	162
47.	B76D	32	2	1	5	2	3	38	52	14	9	158
48.	E75C	4	9	6	3	2	5	7	20	53	46	155
49.	E77F	0	0	0	128	3	0	1	14	5	3	154
50.	B76A	0	0	1	17	27	32	44	29	0	0	150
