# Supplementary material for: Comparative analysis of resource utilization in integrative anthroposophic and all German pediatric inpatient departments
Source: BMC Health Serv Res. 2020 Oct 12;20:939. doi: 10.1186/s12913-020-05782-6 (PMC7552368; doi:10.1186/s12913-020-05782-6)
Supplement: Supplementary file 2 — Additional file 2 Supplemental material 2: 50 most frequent DRGs in the entirety of all pediatric departsments in Germany. [file 12913_2020_5782_MOESM2_ESM.xlsx]

## Sheet: Tabelle1
Supplemental material 2: 50 most frequent DRGs in the entirety of all pediatric departsments in Germany
	DRG	2006	2007	2008	2009	2010	2011	2012	2013	2014	2015	overall
1.	G67B	50587	n.a.	70085	58884	59742	56393	71453	68653	63066	62689	561552
2.	G67C	74672	54324	21794	19473	19011	18488	58023	57513	58919	58312	440529
3.	B80Z	30855	35010	37412	39359	38783	39332	40413	39165	41425	41008	382762
4.	D63Z	47940	28522	27548	30079	26830	27795	28109	30963	29842	32655	310283
6.	G67D	n.a.	23167	54203	52930	55433	57061	n.a.	n.a.	n.a.	n.a.	242794
7.	P67C	21924	23800	22538	21576	22307	20550	22403	22369	23107	23664	224238
8.	E69D	n.a.	18555	19548	18329	18490	17892	16420	28712	36665	35836	210447
9.	D62Z	n.a.	21963	21674	23957	16723	19544	18266	21549	17280	19401	180357
10.	P67D	17124	18264	17986	19888	17843	16159	17088	17396	16616	17078	175442
11.	G72B	n.a.	16012	17231	17213	16825	17924	19642	19502	20380	19417	164146
12.	F73Z	11341	12098	13107	14140	13917	14068	15068	15835	16545	15849	141968
13.	T63C	13497	12265	12251	12942	11769	12675	13677	14904	14850	14844	133674
14.	P67B	13873	14019	14042	13706	14040	13114	11481	11693	11327	12261	129556
15.	X62Z	12316	12440	12106	12522	11782	12783	11990	11673	11854	12639	122105
16.	E69C	25384	12549	10376	9246	9365	8496	8086	8947	10284	10874	113607
17.	B77Z	8262	8993	9962	10106	10378	11913	12552	13071	14567	13121	112925
18.	E77G	n.a.	n.a.	n.a.	n.a.	39015	39222	33665	n.a.	n.a.	n.a.	111902
19.	J65Z	n.a.	n.a.	n.a.	n.a.	n.a.	n.a.	20189	20428	21830	20837	102423
20.	E77I	n.a.	n.a.	n.a.	n.a.	n.a.	n.a.	n.a.	31647	31542	30515	93704
21.	E69B	11839	5958	8323	8893	10436	10148	10788	12938	5285	4912	89520
22.	E77D		47459	7482	7434	7833	7402	8318	n.a.	n.a.	n.a.	85928
23.	J65B	14786	15223	16615	17706	17821	n.a.	n.a.	n.a.	n.a.	n.a.	82151
24.	U66Z	7334	7537	7932	7644	7701	7365	7611	7366	7640	7013	75143
25.	B76E	26465	n.a.	6112	5960	6007	6180	5027	5068	5798	6278	72895
26..	E69E	n.a.	13081	11833	12127	11166	10237	10215		3917		72576
27.	B81B	n.a.	n.a.	7864	7952	7832	8507	8966	9001	9391	9139	68652
28..	J64B	6057	5587	5885	6152	6184	6705	7196	7520	8106	7553	66945
29.	P66C	6527	6440	6323	6396	6459	6233	6293	6281	6686	6691	64329
30.	T64C	n.a.	6265	6639	7594	6521	6676	7262	7510	7527	7527	63521
31.	B76F	n.a.	7339	5672	5149	4954	4973	8103	8474	8992	9077	62733
32.	E77C	48554	4621	4065	4883	n.a.	n.a.	n.a.	n.a.	n.a.	n.a.	62123
33.	E77F		n.a.	n.a.	37771	n.a.	n.a.	n.a.	8870	5354	5596	57591
34.	V60C	6268	8096	9763	10615	10901	11836	n.a.	n.a.	n.a.	n.a.	57479
35.	L63D	n.a.	n.a.	7127	n.a.	7454	7592	7740	8368	9153	9116	56550
36.	E70A	n.a.	5228	5442	4854	5875	5445	6511	7620	7178	8157	56310
37.	D64Z	3399	4441	n.a.	4344	n.a.	9208	7957	9450	8275	8182	55256
38.	Z64B	n.a.	10508	10771	11246	9753	11947	n.a.	n.a.	n.a.	n.a.	54225
39.	E77E	n.a.	n.a.	33668	n.a.	7221	6176	5539	n.a.	n.a.	n.a.	52604
40.	B75B	n.a.	8164	8753	8629	8490	9158	9217	n.a.	n.a.	n.a.	52411
40.	D66Z	7809	9541	8400	10052	8077	4257	n.a.	4164	n.a.	n.a.	52300
41.	G67E	n.a.	51097	n.a.	n.a.	n.a.	n.a.	n.a.	n.a.	n.a.	n.a.	51097
42.	Q60C	n.a.	5723	6091	5743	5525	5531	5438	5076	4809	4739	48675
43.	K62B	n.a.	n.a.	n.a.	n.a.	7652	7797	8289	8099	8173	8030	48040
44.	X60Z	4774	4213	4471	4908	4866	4579	4404	4978	5357	5457	48007
45.	V60B	n.a.	n.a.	n.a.	n.a.	n.a.	n.a.	12553	11069	10828	10879	45329
46.	L63F	n.a.	4650	4734	4731	4722	4903	5233	5110	5377	4973	44433
47.	B76G	n.a.	5268	8563	8446	8083	8405	n.a.	n.a.	n.a.	n.a.	38765
48.	D30B	4934	5368	5043	4726	5027	4682	4219	3858	n.a.	n.a.	37857
49.	X64Z	3568	n.a.	n.a.	3878	4298	4700	4793	5232	4944	5251	36664
50.	Z64D	n.a.	n.a.	n.a.	n.a.	n.a.	n.a.	n.a.	11272	12270	12440	35982
